# Supplementary material for: Sustained release of rhBMP-2 from microporous tricalciumphosphate using hydrogels as a carrier
Source: BMC Biotechnol. 2016 May 20;16:44. doi: 10.1186/s12896-016-0275-8 (PMC4874020; doi:10.1186/s12896-016-0275-8)
Supplement: Additional file 1: — Dataset supporting Fig. 3. (TXT 3 kb) [file 12896_2016_275_MOESM1_ESM.txt]

Zeitraum	m1	m2	m3	m4	m5	m6	Mittelwert	Standardabweichung		%B	%C	%D	%E	%F	%G	Mittelwert	Standardabweichung		Vergleich FITC-ProteinA-Release								Mittelwert	Standardabweichung
	ng	ng	ng	ng	ng	ng				%	%	%	%	%	%				%	%	%	%	%	%	%	%
	BMP-Release	BMP-Release	BMP-Release	BMP-Release	BMP-Release	BMP-Release	Zeilenstatistik von [Book1]english!Col("m1"):Col("m6")	Zeilenstatistik von [Book1]english!Col("m1"):Col("m6")								Zeilenstatistik von [Book1]english!Col("%B"):Col("%G")	Zeilenstatistik von [Book1]english!Col("%B"):Col("%G")										Zeilenstatistik von [Book1]english!Col("Vergleich FITC-ProteinA-Release"):Col(R)	Zeilenstatistik von [Book1]english!Col("Vergleich FITC-ProteinA-Release"):Col(R)
1d	516,7514	--	431,5873	268,2315	--	351,432	392,00055	106,605925942682		18,2159538109666	--	14,3690371776617	8,93035637452718	--	11,700389407705	13,3039341927151	3,95651024295855		13,6159145450476	9,95648265487232	13,1390685336921	11,23168448827	12,6044230058086	12,5719107777617	13,7531883968015	13,8001505039804	12,5841028632793	1,36025943255317
2d	1184,156	713,5196	975,62	1200,572	679,5971	968,37	953,639116666667	222,517617150593		41,7425690592786	23,7555406736721	32,4817714776833	39,9712032825333	22,6261430670715	32,2403938478549	32,1362702346823	7,93065586854459		38,895978086456	46,5580264961912	49,765899663492	41,865428248079	51,3806736564913	47,3130326808375	33,6615093708943	36,0168396694079	43,1821734839812	6,55865382071928
3d	495,3585	685,8096	498,7625	583,523	204,9349	397,256	477,607416666667	165,00639378741		17,4618347543319	22,8329787257348	16,6055324272135	19,4275032676372	6,82299316291371	13,2260292020854	16,0628119233194	5,52864728002669		20,114747684658	20,3278834018548	17,6221435343906	30,2838501237927	28,4198157157666	17,4668073337217	15,8014587637604	15,7906213544114	20,7284159890445	5,60541459327562
6d	329,5277	277,6839	298,56728	387,2188	151,5019	304,762	291,543596666667	78,2615652157971		11,6161492017903	9,24505953427754	9,94033964009909	12,8918560233111	5,04402338434516	10,1465833409337	9,81400185412615	2,6804433587182		12,1781515714151	13,8976871881213	12,9367702258443	19,171893071296	20,5843687564476	15,3499000408859	11,9361160959543	13,0632066682492	14,8897617022767	3,27737849429636
9d	266,0241	303,119	317,397	270,2161	329,7485	364,791	308,549283333333	37,4115803199713		9,37758991693868	10,0918821759946	10,5672462861588	8,99643058751441	10,978470533721	12,1451568224468	10,3594627204624	1,14092753971815		3,84057131225952	4,5486153897268	3,78999673529757	5,24943452762809	7,00509484216431	3,79360920508057	3,84418378204251	4,04286962010731	4,51429692678833	1,12851877633851
14d	273,0422	151,3822	295,7375	318,6774	286,2095	284,756	268,3008	59,2866078926767		9,62498428382524	5,04003815644303	9,84612645536311	10,6098752402598	9,52890630956929	9,48051425647197	9,02174078365541	1,99435860817727		2,59426923712578	2,54008219038083	2,81824236367155	2,34862129188203	3,9561703453154	2,46422032493791	1,83203811291355	1,22875565915316	2,47279994067253	0,784921812029717
21d	112,0451	82,98939	93,8728	123,9492	136,2171	118,9923	111,344315	19,7270217815399		3,94969102424324	2,76300444953192	3,12535089232515	4,12669849863847	4,53513941242772	3,96166611611481	3,74359173221355	0,664398229179593		1,04813217000335	0,968657834777427	0,979495244126416	1,06619451891833	1,10231921674829	1,21430578002118	0,939758076513456	0,925308197381471	1,03052137981124	0,0972866924124718
28d	44,67607	44,54578	41,7561	84,43421	56,5822	61,6492	55,60726	16,1378467040792		1,5748718389065	1,48308342003562	1,39020530329359	2,81110751534278	1,88381756227278	2,05251555542321	1,86593353254575	0,526515909312773		0,545998870166855	0,538773930600862	0,459299595374943	0,82777151324057	0,585736037779815	0,871121150636526	0,488199353638913	0,466524534940935	0,597928123297427	0,161392202661049
