# Supplementary material for: Sustained release of rhBMP-2 from microporous tricalciumphosphate using hydrogels as a carrier
Source: BMC Biotechnol. 2016 May 20;16:44. doi: 10.1186/s12896-016-0275-8 (PMC4874020; doi:10.1186/s12896-016-0275-8)
Supplement: Additional file 2: — Dataset supporting Fig. 4. (TXT 1 kb) [file 12896_2016_275_MOESM2_ESM.txt]

	blanc 1	blanc 2	blanc 3	blanc 4	Blanc	Standardabweichung	bmp 1	bmp 2	bmp 3	bmp 4	bmp 5	bmp 6	bmp 7	bmp 8	BMP-2	Standardabweichung
					Zeilenstatistik von [20131218_WST_mit_Dübeln_96h.xls]"Kombiniert 24, 48, 96h"!Col(B):Col(E)	Zeilenstatistik von [20131218_WST_mit_Dübeln_96h.xls]"Kombiniert 24, 48, 96h"!Col(B):Col(E)									Zeilenstatistik von [20131218_WST_mit_Dübeln_96h.xls]"Kombiniert 24, 48, 96h"!Col(F):Col(M)	Zeilenstatistik von [20131218_WST_mit_Dübeln_96h.xls]"Kombiniert 24, 48, 96h"!Col(F):Col(M)
24h	0,062500006437302	0,0550999950170517	0,0549999933242798	0,0558999936580658	0,0571249971091748	0,00360590410722953	0,099400002837181	0,0915999870300293	0,0993999998569489	0,0976999859809876	0,094699994802475	0,085800008058548	0,0874000053405762	0,084599987745285	0,0925749964565039	0,00610824884043718
48h	0,053600005197525	0,039900002169609	0,0542000004529951	0,04559999434948	0,0483250005424023	0,00684951468825994	0,101199987220764	0,0977000024795532	0,099999996709824	0,0977999892711639	0,0859000113487244	0,0988999929904938	0,0997000065326691	0,0968999889373779	0,0972624969363212	0,00480086868624157
96h	0,148850003862381	0,16964999833107	0,169850001716614	0,168650011205673	0,164250003778934	0,0102800775102511	0,237450013542175	0,249549994850159	0,243049989128113	0,248150000953674	0,254949996852875	0,289949993276596	0,291749993944168	0,281250009918213	0,262012499058247	0,0220232289354161
