# Supplementary material for: Sustained release of rhBMP-2 from microporous tricalciumphosphate using hydrogels as a carrier
Source: BMC Biotechnol. 2016 May 20;16:44. doi: 10.1186/s12896-016-0275-8 (PMC4874020; doi:10.1186/s12896-016-0275-8)
Supplement: Additional file 3: — Dataset supporting Fig. 5. (TXT 1 kb) [file 12896_2016_275_MOESM3_ESM.txt]

				Mittelwert	Standardabweichung					Mittelwert	Standardabweichung
	OD	OD	OD	OD			ng/ml	ng/ml	ng/ml
				Zeilenstatistik von [Book1]Rohdaten1!Col(B):Col(D)	Zeilenstatistik von [Book1]Rohdaten1!Col(B):Col(D)					Zeilenstatistik von [Book1]Rohdaten1!Col(F):Col(H)	Zeilenstatistik von [Book1]Rohdaten1!Col(F):Col(H)
blancs 3d	0,128300003707409	0,129349999129772		0,12882500141859	7,42458883367693E-4		0,793242305205511	0,835478645606275		0,814360475405893	0,0298656027098835		--	--	--
scaffolds 3d	0,138449996709824	0,131349995732307		0,134899996221065	0,00502045883763304		1,20152842758743	0,915929031870756		1,05872872972909	0,20194926941404		--	--	--
bmp 3d	0,141450002789497	0,157749995589256	0,203400000929833	0,167533333102862	0,0321128609294738		1,3222044565365	1,97787592877136	3,81415932943815	2,37141323824867	1,29174822725156				--
--	--	--	--	--	--		--	--	--	--	--
blancs 7d	0,215400000810623	0,242449992895126	--	0,228924996852874	0,0191272328339945		4,29686246221332	5,38495546641698	--	4,84090896431515	0,76939794183405
scaffolds 7d	0,270750001072883	0,240849995613098	--	0,255799998342991	0,0211424966181291		6,52333069480625	5,32059515740539	--	5,92196292610582	0,850462454470199
bmp 7d	0,311650002598763	0,301650002598763	0,299099996685982	0,304133333961169	0,0066333146385757		8,1685439500709	7,7662913354289	7,66371668085203	7,86618398878394	0,266826815711009
--	--	--	--	--	--		--	--	--	--	--
blancs 14d	0,390699997544289	0,403349992632866	--	0,397024995088577	0,00894489730910932		11,3483506654983	11,8572000254572	--	11,6027753454778	0,359810833029337
scaffolds 14d	0,381650001406669	0,337699994444847	--	0,359674997925758	0,0310773479559007		10,9843122046126	9,21641168321991	--	10,1003619439163	1,25009444714001
bmp 14d	0,440900000929833	0,44440000295639	0,564100003242493	0,483133335709572	0,0701410253851938		13,3676589271855	13,5084474238291	18,3234112326023	15,0665058612056	2,82144108548647
